# Supplementary material for: Overexpression of BBX18 Promotes Thermomorphogenesis Through the PRR5-PIF4 Pathway
Source: Front Plant Sci. 2021 Nov 24;12:782352. doi: 10.3389/fpls.2021.782352 (PMC8651621; doi:10.3389/fpls.2021.782352)
Supplement: Supplementary file 1 [file Table_1.xlsx]

## Sheet: Sheet1
Supplementary Table 1. Primer used in this study
qRT-PCR
Name	Forward	Reverse
PP2A	TATCGGATGACGATTCTTCGTGCAG	GCTTGGTCGACTATCGGAATGAGAG
PIF4	GCCAAAACCCGGTACAAAACCA	CGCCGGTGAACTAAATCTCAACATC
PIF5	TTGCAGCTCCAAGCACAGAACC	GTTGTTGCACGGTCTGCATCTG
YUC8	AAACGCTCAAGGGGTTCTCTTCG	CACGCACAACACCCTTTGATTCG
IAA19	GGTGACAACTGCGAATACGTTACCA	CCCGGTAGCATCCGATCTTTTCA
IAA29	GCGACGTTTGGGTTAGGGAAT	GCCATTCAAGGCAAACAAACGC
BBX18	AGCCTGGATCACATAACCAAGAGG	TTCATGCTCGTGATTGTTTGCG
BBX19	ACGAGGGACAATTTGCAGAACC	TTCCCATTGGCTTCACCATTTCC
Vector construction
Name	Forward	Reverse
BBX18	GAGGGATCCACCATGCGAATTTTGTGTGATGC	GAGGAATTCGCTTCATGCTCGTGATTGTTTGC
BBX18ΔBox1	GAGGGATCCACCATGCGGCATCTTCGTGTAGG	GAGGAATTCGCTTCATGCTCGTGATTGTTTGC
BBX18ΔBox2	TTAGCTGATCCGAGTAATGCGAGACAGAGAATTGAGTTTC	GAAACTCAATTCTCTGTCTCGCATTACTCGGATCAGCTAA
BBX19	GAGGGATCCACCATGCGGATTTTGTGCGATGCTT	GAGGAATTCGCCTTCTCAGACTCTCGTTTAAAGGG
PRR5_N	GAGGGATCCACCATGACTAGTAGCGAGGAAGTAGTTGAAGTG	GAGCTCGAGGGCAGAGAAAGATCAAGCTCTATCCGAGATTCG
PRR5_C	GAGGGATCCACCATGAGAAGACCTAATGCTTCTGAGAACCAA	GAGCTCGAGGGTGGAGCTTGTGTGGATTGGACTTGACGAACG
CRISPR-Cas9 vector construction
BBX18_DT1_BsF	ATATATGGTCTCGATTGGCGCAAAAGACGATAGCGGGTT
BBX18_DT1_F0	TGGCGCAAAAGACGATAGCGGGTTTTAGAGCTAGAAATAGC
BBX18_DT2_R0	AACATGTGTTCTCTTCCCACCACAATCTCTTAGTCGACTCTAC
BBX18_DT2_BsR	ATTATTGGTCTCGAAACATGTGTTCTCTTCCCACCACAA
ChIP assays
Name	Forward	Reverse
PP2A	CGGCTTTCATGATTCCCTCT	GCCTTAAGCTCCGTTTCCTACTT
UBC30	CAAATCCAAAACCCTAGAAACCGAA	AACGACGAAGATCAAGAACTGGGAA
rDNA	CCCAAGTCAGACGAACGATT	TCTGACATGTGTGCGAGTCA
PIF4	CCACTGATTCCAACACAATGTCC	GGTACAGACAGAAAGTGACAGGAG
